# Supplementary material for: Sheep Genetic Resistance to Gastrointestinal Nematode Infections: Current Insights from Transcriptomics and Other OMICs Technologies—A Review
Source: Pathogens. 2026 Jan 19;15(1):106. doi: 10.3390/pathogens15010106 (PMC12845129; doi:10.3390/pathogens15010106)
Supplement: Supplementary file 1 [file pathogens-15-00106-s001.zip]

Archive with 1 entries (1 files):
- pathogens-4053350-supplementary.xlsx
