# Supplementary material for: Sheep Genetic Resistance to Gastrointestinal Nematode Infections: Current Insights from Transcriptomics and Other OMICs Technologies—A Review
Source: Pathogens. 2026 Jan 19;15(1):106. doi: 10.3390/pathogens15010106 (PMC12845129; doi:10.3390/pathogens15010106)
Supplement: Supplementary file 1 [file pathogens-15-00106-s001.zip › pathogens-4053350-supplementary.xlsx]

## Sheet: Table S1
	Table S1: Summary of RNA-seq studies on GIN resistance in sheep and goats (from 2015 -2025)
Study No.	Host	Breed	Location	Infection/ Challenge	Tissue sample type	Sampling time point	Reference
1	Sheep	Resistant (R) Canaria Hair Breed and susceptible (S) Canaria Sheep	Spain	Experimental infection (EI) with 20,000 H. contortus L3 (primary only)	Fundic abomasum (abomasal mucosa)	20 dpi	57
2	Sheep	Scottish Blackface (LowFEC = R; HighFEC = S)	Ireland	EI with 30,000 T. circumcincta L3	Abomasal lymph node	7 and 14 dpi	37
3	Sheep	Not specified	China	EI with 10,000 H. contortus L3	Abomasal mucosa	7 and 50 dpi	58
4	Goat	Yichang White Goats	China	EI with 5145 L3 H. contortus	Peripheral blood	42 dpi	64
5	Sheep	Churra adult ewes (R vs S)	Spain	Two-step T. circumcincta EI: EI1 = 50,000 L3; classification into R/S and EI2 = 70,000 L3	Abomasal mucosa and abomasal lymph nodes	7 days post-second infection	31
6	Sheep	Not specified	China	Ex vivo exposure to H. contortus L4	Abomasal mucosa	Not applicable	65
7	Sheep	Merino - Lines from two selection flocks: Haemonchus selection flock (HSF) and Trichostrongylus selection flock (TSF); each flock contains R and S lines	Australia	EI with H. contortus: primary (innate) vs tertiary (acquired). Acquired: three infections (5,000 L3 at 16 & 27 weeks + 10,000 L3 at 37 weeks), and innate: primary 10,000 L3	Abomasal mucosa	3 days post final/primary infection	38
8	Goat	Creole (R vs S)	France	Two EIs with 10,000 H. contortus L3 each (4 weeks interval between infections)	Abomasal mucosa and lymph nodes	42 days post-second infection	56
9	Sheep	Not specified	China	In vitro stimulation with H. contortus soluble extract (HcAg)	Peripheral blood mononuclear cells (PBMCs)	Not applicable	63
10	Goat	Creole (R vs S)	French West Indies	Two EIs with 10,000 H. contortus L3 each (primary and secondary)	Abomasal mucosal biopsies	0, 8, 15, and 35 days post-secondary infection	39
11	Sheep	St. Croix (R), Suffolk (S)	USA	In vitro stimulation with H. contortus soluble extract (HcLA)	Blood (PBMC)	6 hours post-stimulation	62
12	Sheep	Merino (two long-term selection flocks: HSF & TSF; R and S lines)	Australia	EI with H. contortus: primary (innate) vs tertiary (acquired), Primary: 10,000 L3, Acquired: three infections (5,000 L3 at 16 & 27 weeks + 10,000 L3 at 37 weeks)	Abomasal mucosa	3 dpi tertiary infection	59
13	Goat	Creole (R vs S)	French West	Two EIs with 10,000 H. contortus L3 each (primary and secondary)	Abomasal mucosal biopsies	0, 8, 15, and 35 dpi post-secondary infection	49
14	Sheep	Merino (two selection flocks: HSF & TSF; R and S lines)	Australia	EI with H. contortus: primary (innate) vs tertiary (acquired), Primary: 10,000 L3, Acquired: primary and secondary infections (5,000 L3 at 16 & 27 weeks) + 10,000 L3 at 37 weeks	Abomasal mucosa	3 dpi tertiary infection	55
15	Goat	Creole (Naïve vs pre-infected)	French West	EI with 10,000 H. contortus L3	Abomasal mucosa	0, 4, and 6 dpi	54
16	Sheep	Canaria Hair (CH) and Canaria Blanca (CB)	Spain	EI with 2000 T. circumcincta L3 larvae, three times/ week for 4 weeks	Abomasal lymph nodes	days 40-43	60
17	Sheep	Santa Ines (R) and Ile de France (S) suckling lambs	Brazil	EI with H. contortus L3: 5400 L3 (small doses every other day from 14 to 66 days of age, over a 52 days)	Fundic abomasal mucosa	68 days of age	61
18	Sheep	Rideau x Dorset lambs (parasites exposed vs control)	Canada	Natural GIN exposure (predominantly H. contortus) during grazing season (189 days on pasture); prior LPS challenge to classify acute-phase (AP) immune response	Liver	End of grazing season; post-slaughter	4
19	Sheep	Rideau x Dorset lambs (High parasite burden (HPB) vs Low parasite burden (LPB) sheep selected based on abomasal worm counts; GIN-unexposed controls included)	Canada	Natural GIN exposure during grazing season (189 days on pasture); predominantly H. contortus	Liver	End of grazing season; post-slaughter	23
